# Supplementary material for: Ubiquitin-Specific Proteases as Potential Therapeutic Targets in Bladder Cancer—In Vitro Evaluation of Degrasyn and PR-619 Activity Using Human and Canine Models
Source: Biomedicines. 2023 Mar 2;11(3):759. doi: 10.3390/biomedicines11030759 (PMC10045593; doi:10.3390/biomedicines11030759)
Supplement: Supplementary file 1 [file biomedicines-11-00759-s001.zip]

Archive with 1 entries (1 files):
- biomedicines-2092404-supplementary.pdf
